# Supplementary material for: Bio-Based Bisbenzoxazines with Flame Retardant Linker
Source: Polymers (Basel). 2021 Dec 10;13(24):4330. doi: 10.3390/polym13244330 (PMC8707438; doi:10.3390/polym13244330)
Supplement: Supplementary file 1 [file polymers-13-04330-s001.zip]

Archive with 1 entries (1 files):
- polymers-1432944-supplementary.pdf
